# Supplementary material for: From Batch to the Semi-Continuous Flow Hydrogenation of pNB, pNZ-Protected Meropenem
Source: Pharmaceutics. 2023 Apr 23;15(5):1322. doi: 10.3390/pharmaceutics15051322 (PMC10224265; doi:10.3390/pharmaceutics15051322)
Supplement: Supplementary file 1 [file pharmaceutics-15-01322-s001.zip]

Archive with 1 entries (1 files):
- pharmaceutics-2299468-supplementary.pdf
